# Supplementary material for: Elevation of Chemosensitivity of Lung Adenocarcinoma A549 Spheroid Cells by Claudin-2 Knockdown through Activation of Glucose Transport and Inhibition of Nrf2 Signal
Source: Int J Mol Sci. 2021 Jun 19;22(12):6582. doi: 10.3390/ijms22126582 (PMC8235168; doi:10.3390/ijms22126582)
Supplement: Supplementary file 1 [file ijms-22-06582-s001.zip]

Archive with 1 entries (1 files):
- ijms-1249513-supplementary.pdf
